# Supplementary material for: Effects of the amount of practice and time interval between practice sessions on the retention of internal models
Source: PLoS One. 2019 Apr 16;14(4):e0215331. doi: 10.1371/journal.pone.0215331 (PMC6467396; doi:10.1371/journal.pone.0215331)
Supplement: S1 File — Each sheet contains the dataset for a paired t- tests for learning plateau, ANOVA for aftereffects and savings respectively. (XLSX) [file pone.0215331.s001.xlsx]

## Sheet: Learning Plateau_paired t-test
Group 1		Group 2		Group 3		Group 4
6th	7th	16th	17th	6th	7th	16th	17th
111.38	94.555	48.468	47.373	102.21	103.84	63.369	68.302
74.743	74.005	76.064	74.984	82.2	72.232	98.691	92.225
67.729	66.557	54.748	52.839	82.537	85.343	93.219	84.643
95.108	93.577	51.341	48.169	92.7	83.934	89.658	76.868
83.827	77.572	60.243	63.819	77.521	76.577	66.095	67.739
76.085	87.097	48.567	46.881	46.663	44.69	68.27	73.853
62.818	66.509	51.217	53.634	80.172	81.554	74.018	75.557
104.14	102.03	48.842	48.685	90.409	95.848	43.53	44.262
93.929	83.456	57.769	55.356	65.109	60.561	67.191	63.805
98.558	98.991	92.769	79.597	76.961	70.684	45.167	40.636
86.8317	84.4349	59.0028	57.1337	79.6482	77.5263	70.9208	68.789

## Sheet: Aftereffects_ANOVA
			Day 1	Day 2
Group 1	24-h int	10 sessions	18.692	11.864
	24-h int	10 sessions	-4.254	14.578
	24-h int	10 sessions	1.747	9.031
	24-h int	10 sessions	12.462	5.89
	24-h int	10 sessions	16.476	25.638
	24-h int	10 sessions	29.476	17.007
	24-h int	10 sessions	11.547	26.738
	24-h int	10 sessions	-27.971	3.372
	24-h int	10 sessions	-2.606	20.817
	24-h int	10 sessions	4.328	-19.899
Group 2	24-h int	20 sessions	42.607	44.657
	24-h int	20 sessions	10.347	11.602
	24-h int	20 sessions	33.837	28.761
	24-h int	20 sessions	69.318	23.592
	24-h int	20 sessions	24.294	45.047
	24-h int	20 sessions	34.736	27.173
	24-h int	20 sessions	38.364	43.46
	24-h int	20 sessions	37.572	45.665
	24-h int	20 sessions	22.851	28.186
	24-h int	20 sessions	31.082	17.371
Group 3	48-h int	10 sessions	26.826	1.975
	48-h int	10 sessions	-9.697	-6.296
	48-h int	10 sessions	8.783	20.995
	48-h int	10 sessions	15.123	6.393
	48-h int	10 sessions	5.397	9.843
	48-h int	10 sessions	22.233	23.868
	48-h int	10 sessions	-20.949	0.093
	48-h int	10 sessions	-2.496	7.418
	48-h int	10 sessions	3.164	23.655
	48-h int	10 sessions	3.932	5.26
Group 4	48-h int	20 sessions	27.513	27.38
	48-h int	20 sessions	50.883	-1.851
	48-h int	20 sessions	58.916	42.127
	48-h int	20 sessions	12.964	-3.132
	48-h int	20 sessions	56.666	45.979
	48-h int	20 sessions	7.201	12.139
	48-h int	20 sessions	39.002	6.017
	48-h int	20 sessions	54.565	34.589
	48-h int	20 sessions	23.361	4.939
	48-h int	20 sessions	34.807	26.757

## Sheet: Savings_ANOVA
Group 1	10 sessions	24-h int	0.116151
	10 sessions	24-h int	0.01086
	10 sessions	24-h int	0.152596
	10 sessions	24-h int	0.0472992
	10 sessions	24-h int	0.127083
	10 sessions	24-h int	0.122464
	10 sessions	24-h int	0.00127823
	10 sessions	24-h int	0.129109
	10 sessions	24-h int	-0.00753954
	10 sessions	24-h int	0.224991
Group 3	10 sessions	48-h int	0.0988172
	10 sessions	48-h int	0.0141117
	10 sessions	48-h int	-0.0393884
	10 sessions	48-h int	0.162623
	10 sessions	48-h int	0.0886771
	10 sessions	48-h int	0.207286
	10 sessions	48-h int	0.0668205
	10 sessions	48-h int	0.0981959
	10 sessions	48-h int	0.254757
	10 sessions	48-h int	0.160331
Group 2	20 sessions	24-h int	0.187114
	20 sessions	24-h int	0.0964565
	20 sessions	24-h int	0.123094
	20 sessions	24-h int	0.0313783
	20 sessions	24-h int	0.322059
	20 sessions	24-h int	0.430981
	20 sessions	24-h int	0.401577
	20 sessions	24-h int	0.365676
	20 sessions	24-h int	0.188466
	20 sessions	24-h int	0.19517
Group 4	20 sessions	48-h int	0.293838
	20 sessions	48-h int	0.114018
	20 sessions	48-h int	0.0425643
	20 sessions	48-h int	0.176309
	20 sessions	48-h int	0.287751
	20 sessions	48-h int	0.254632
	20 sessions	48-h int	0.160733
	20 sessions	48-h int	0.194744
	20 sessions	48-h int	0.233211
	20 sessions	48-h int	0.167453
